# Supplementary material for: Multi-Omic Analysis Identifies Key Genes Driving Testicular Fusion in Spodoptera litura
Source: Int J Mol Sci. 2025 Jun 10;26(12):5564. doi: 10.3390/ijms26125564 (PMC12193397; doi:10.3390/ijms26125564)
Supplement: Supplementary file 1 [file ijms-26-05564-s001.zip]

Archive with 10 entries (10 files):
- Figure S1.tif
- Figure S2.tif
- Figure S3.tif
- Figure S4.tif
- Figure S5.tif
- Figure S6.tif
- Figure S7.tif
- Figure S8.tif
- Supplementary figure and table captions.pdf
- Table S1.pdf
